# Supplementary material for: Language dysfunction correlates with cognitive impairments in older adults without dementia mediated by amyloid pathology
Source: Front Neurol. 2023 May 17;14:1051382. doi: 10.3389/fneur.2023.1051382 (PMC10230042; doi:10.3389/fneur.2023.1051382)
Supplement: Supplementary file 7 [file Data_Sheet_1.CSV]

State	RID	NPI	NPI1	NPI2	NPI3	GDS	GDS1	GDS2	GDS3	FAQ	FAQ1	FAQ2	FAQ3	DSF	DSF1	DSF2	DSF3	DSB	DSB1	DSB2	DSB3	BNT	BNT1	BNT2	BNT3	TMTA	TMTA1	TMTA2	TMTA3	TMTB	TMTB1	TMTB2	TMTB3	cdt	cdt1	cdt2	cdt3	CDT_Q2	CDT_Q2_1	CDT_Q2_2	CDT_Q2_3	ANIMAL	ANIMAL1	ANIMAL2	ANIMAL3	CONVERSION	RAVLT_immediate	RAVLT_learning	RAVLT_forgetting
0	5	7	4	0	0	2	0	2	5	0	0	0	0	8	8	8	8	6	6	7	7	27	26	22	28	50	34	37	39	90	83	68	85	5	4	3	5	5	5	4	4	19	24	16	28	1	37	4	4
0	8	1	2			1	0		0	0	0		0	6	6		7	3	4		5	27	29		26	31	35		28	51	50		60	3	4		5	4	3		5	22	23		24	0	30	1	5
0	14	0	0	5	0	0	1	0	1	0	0	0	0	6	5	6	6	4	4	3	2	25	24	25	23	42	38	56	51	101	131	99	179	4	5	5	5	5	5	5	5	14	16	15	19	0	45	6	4
0	16	0	1	14	17	0	0	2	1	0	0	0	0	6	6	6	6	4	4	3	3	27	30	29	29	29	27	24	35	79	66	110	217	5	5	5	5	4	3	4	3	15	29	29	21	0	40	8	6
0	19	3	0		2	1	0		0	0	0		0	8	6		6	5	5		4	29	30		29	22	23		19	57	45		53	5	5		5	5	5		5	36	33		34	0	54	6	3
0	22	0	13	5		0	0	0		0	0	2		6	7	8		5	5	4		24	26	30		34	48	50		86	86	79		4	4	5	5	5	5	5	5	27	20	21		1	29	5	2
0	23	0	6	0	0	0	5	0	1	0	0	0	0	6	6	6	7	4	4	4	6	24	27	28	29	45	42	42	39	114	82	118	99	5	5	4	5	4	4	3	5	15	18	14	20	0	40	7	7
0	31	0	0	0	8	2	2	0	1	0	0	0	0	6	6	5	6	5	4	4	5	30	30	30	30	44	49	34	27	74	67	72	86	5	5	5	5	5	5	5	5	19	19	20	15	0	63	7	2
0	40	0	28	0	0	1	1	2	0	0	0	0	0	7	6	6	7	6	7	5	6	25	27	29	26	32	37	26	30	87	57	66	81	5	5	5	5	5	5	5	5	22	21	19	19	0	44	6	2
0	43	12	0	0	12	0	1	3	2	0	0	0	0	8	7	7	8	5	6	5	5	29	30	30	30	26	26	30	25	68	69	90	73	5	5		5	5	5		5	24	18	24	25	0	53	6	2
0	47	7	4	16	0	2	1	1	3	0	0	0	0	7	8	7	7	5	5	5	5	28	29	29	28	37	45	36	37	121	83	90	102	4	4	2	5	5	4	5	5	21	24	28	19	0	41	9	1
0	55	0	0		0	2				1	0		0	5	6		5	3	5		3	22	23		26	36	56		50	68	96		84	5	5		5	5	5		5	22	18		18	1	56	6	1
0	56	11	0		0	6	1		0	0	0		0	4	5		6	3	3		4	26	27		27	19	21		25	60	84		76	5	4		3	5	4		3	24	23		21	0	48	10	4
0	59	12	16		0	2	5		1	0	0		0	6	7		6	5	4		4	26	28		26	45	39		42	105	102		145	4	4		4	5	5		4	18	18		20	0	47	7	1
0	61	1	8	0	1	0	0	0	1	0	0	0	0	6	5			3	5			23	22	20	17	77	45	39	31	87	66	59	55	5	3	3	4	5	5	5	5	12	11	9	14	0	34	3	2
0	66	4	10	11	0	1	1	4	1	0	0	0	0	8	8	8	8	7	7	7	7	29	27	28	29	19	22	26	25	37	35	46	56	5	5	5	5	4	5	5	5	12	20	17	20		48	9	3
0	70	25	0			2	0			0	0			6	7			3	3			20	22			26	37			111	127			5	4			5	5			19	16				29	4	2
0	86	0	0	2	6	5	1	2	0	0	0		0	6	5	7	7	6	5	4	5	30	30	29	30	29	29	26	23	47	52	44	45	5	5	5	5	5	5	4	5	26	22	24	27	0	47	11	0
0	89	23	0	0	23	0	1	1	0	0	0	0	0	8	8	8	8	5	7	7	5	30	29	29	30	18	25	19	23	117	43	47	47	5	5	5	5	5	5	5	5	36	31	37	33	0	54	7	2
0	95	0		0		0	0	1		0	0	0		6	7	6		4	4	9		27	28	27		46	32	28		108	72	71		4	5	5		5	5	5		15	13	15			37	6	-1
0	96	0	6	1	0	3	1	5	1	0	0	0	0	8	8	8	8	7	7	7	7	29	30	29	30	28	21	18	18	103	58	55	61	4	5	5	5	4	5	5	5	33	28	25	24	0	51	8	1
0	106	2	4	0	12	1	0	1	3	0	0	0	0	7	8	7	8	5	4	5	5	30	30	28	28	25	24	31	37	69	116	58	50	5	5	4	5	5	5	5	5	21	26	22	14	1	42	9	4
0	118	0	4	0	4	2	0	0	0	1	0	0	0	8	6	7	7	5	5	7	6	30	30	29	30	28	25	26	26	87	74	52	63	5	5	5	5		5	5	5	18	21	26	19	1	27	5	3
0	120	0	1	6	3	3	2	1	4	0	0	0	0	7	6	5	7	5	6	5	3	28	30	30	30	25	29	34	36	49	75	79	74	4	5	4	4	5	5	5	5	27	28	26	24	0	29	1	-5
0	123	14	9	0	0	0	0	9	1	0	0	0	0	7	7	7	7	5	4	5	5	28	30	29	28	26			47	61			68	5	5	5	5	5	5	5	5	25	22	27	22	1	50	4	-2
0	127	0	3	0	10	0	4	4	2	1	0	0	0	7	6	6	6	3	5	4	5	29	30	30	30	54	35	42	39	106	69	65	74	4	5	5	5	5	5	5	5	25	27	28	29	1	32	2	0
0	159	2	11	2	0	3	2	0	2	0	0	0	0	7	7	8	7	5	6	6	5	28	29	30	30	39	50	37	38	66	61	69	55	5	5	5	5	5	5	5	5	16	23	23	22	0	53	10	0
0	172	14	30	19	5	1	2	0	0	0	0	0	0	5	6	7	5	4	4	4	3	29	29	29	29	36	39	31	35	51	62	63	87	5	5	5	5	5	5	5	5	19	22	23	19	0	39	6	10
0	173	0	0	0	0	2	1	1	3	0	0	0	0	6	6	8	7	5	5	5	6	30	30	28	30	33	42	39	35	54	62	65	58	5	5	5	4	5	5	5	5	19	19	22	23		39	6	5
0	177	0	0	2		2	2	1		0	0	0		8	8	6		7	6	6		28	29	28		69	43	37		62	68	73		4	4	4		5	5	4		22	23	14			37	5	6
0	186	0	0	1	37	0	0	1	4	0	0	0	1	6	6	6	7	4	4	4	4	30	30	30	30	29	44	40	36	103	111	96	77	5	5	5	5	5	5	5	5	21	21	17	16	0	38	6	4
0	196	39	4	15	1	0	5	1	4	1	2	5	3	6	6	6	6	4	4	3	3	26	27	26	27	57	38	30	39	95	111	93	113	5	4	4	5	5	5	4	4	24	21	24	15	0	51	4	1
0	210	21	0	7	2	1	1	2	0	0	0	0	0	6	5	5	7	5	5	5	4	21	28	26	25	27	22	29	21	128	89	72	80	4	5	5	1	5	5	5	5	18	20	19	16	0	44	9	5
0	223	0	1	7	3	1	1	1	4	0	6	11	19	6	0	5	7	5	3	5	4	29	29	30	27	36	36	45	33	129	300	300	157	5	4	5	5	5	3	4	5	12	13	12	14	1	41	6	10
0	232	6	10	0	3	0	2	3	4	6	1	1	2	6	6	6	6	3	3	3	3	29	30	26	28	35	31	34	46	103	77	77	90	5	5	5	5	5	5	5	5	21	20	19	17	1	38	5	4
0	257	0	0	0	0	3	3	3	0	0	0	0	0	4	4	6	6	2	4	4	5	30	29	29	29	34	34	39	38	70	144	300		5	3	5	5	5	5	5	5	18	17	30	17	0	47	3	3
0	259	1	3	1	0	1	1	4	0	0	0	0	0	8	8	8	8	7	7	7	6	28	29	28	29	24	25	16	29	67	54	56	59	5	5	5	5	5	5	4	5	28	29	28	29	0	56	7	2
0	295	6	10	22	11	1	3	0	4	0	0	0	0	5	7	7	7	7	7	7	4	25	28	27	27	45	30	38	34	300	72	120	85	5	5	5	5	5	5	5	5	13	22	16	20	0	56	5	3
0	312	1	15	3		1	1	1		0	0	0		6	7	7		4	6	5		27	29	29		45	47	46		187	165	250		4	5	4		5	5	5		17	16	21			34	3	3
0	319	4	0			5	0			0	0			7	7			4	4			25	27			37	30			84	62			5	5			5	5			19	23				41	6	-2
0	327	24	22	4	3	3	1	1	1	0	1	1	4	8	8	8	7	6	5	4	999	30	30	29	30	30	29	25	24	74	91	93	61	5	4	5	5	5	5	5	5	28	35	31	30	0	44	7	2
0	352	0	21	0	2	4	7	2	1	0	0	0	0	6	6	6	6	5	5	6	6	27	29	29	26	32	39	35	32	48	70	56	85	4	5	5	4	4	5	5	4	14	20	20	19	0	53	7	-1
0	386	0	1	11	22	0	2	1	4	0	0	0	0	7	7	8	7	5	6	7	5	27		29	27	20	17	21	29	98	62	69	59	5	5	5	5	5	5	5	5	16	20	16	13	0	48	4	5
0	403	0	0	0	2	1	1	0	0	0	1	0	0	7	7	7	7	5	7	4	7	30		30	30	29	44	40	34	76	120	90	81	5	5	5	5	5	5	5	5	17	22	22	19	0	30	5	5
0	413	10	3	3	0	2	0	5	4	0	0	0	0	8	8	8	8	7	7	7	7	30	30	30	30	31	28	27	27	55	54	47	44	5	5	5	5	5	5	5	5	33	27	25	26	0	52	6	5
0	433	9	6	0	0	3	0	2	3	0	0	0	0	6	5	6	6	2	4	3	3	24	25	26	24	48	52	30	36	188	186	134	117	3	3	3	3	4	4	4	4	14	12	13	10	0	36	3	5
0	441	4	23	3	7	1	0	0	1	0	0	0	0	7	7	8	7	5	4	6	4	27	30	30	29	22	20	28	27	66	55	56	58	5	5	5	5	5	5	5	5	23	20	24	16	0	49	8	4
0	454	2	0	0	0	3	0	4	0	1	0	0	1	7	7	6	7	5	4	5	4	23	21	22	21	63	57	54	57	99	97	98	95	3	4	4	4	4	5	5	5	22	21	22	19	0	39	5	3
0	459	5	0	10	2	1	1	0	0	0	2	2	0	8	8	7	6	6	4	6	6	30	30	30	30	34	35	36	31	60	58	70	53	5	5	4	4	5	5	5	5	18	18	21	20	1	30	3	6
0	472	4	0	5		0	3	2		0	0	0		6	7	6		4	5	5		30	29	29		39	33	23		86	71	66		5	5	5		5	5	5		13	14	17			42	8	5
0	479	13	22	5	0	0	7	2	0	0	0	0	0	8	8	8	8	7	7	5	7	27	30	30	28	40	31	27	25	53	47	46	41	5	5	5	5	5	5	5	5	19	21	20	21	0	57	6	6
0	488	1	5	0	3	2	3	2	0	0	0	0	0	7	8	7	7	4	4	6	5	27	24	26	26	25	20	20	17	59	55	66	62	5	5	5	5	5	5	5	5	18	16	12	21	0	46	7	10
0	516	1	0	2	18	1	1	2	2	0	0	0	0	6	8	8	7	6	4	6	6	29	29	26	26	33	28	31	32	107	98	85	88	5	4	4	4	5	5	5	5	11	13	11	10	0	43	4	6
0	519	3	0	16	2	3	2	4	2	0	0	0	0	8	8	8	8	7	6	7	7	30	30	30	30	41	39	34	40	95	57	129	109	5	5	5	5	5	5	5	5	16	24	23	20	0	45	4	4
0	520	0	0	0	6	2	0	1	0	1	0	0	0	8	8	8	8	7	7	7	7	18	24	19	22	57	31	29	33	177	110	207	105	5	5	5	5	5	5	5	5	10	18	16	14	0	31	6	8
0	525	4	1	8	37	0	0	10	3	0	0	0	0	8	5	8	7	5	5	4	5	27	29	29	27	19	22	24	17	52	60	71	54		5	4	5		5	5	5	23	24	25	26	0	46	7	7
0	533	0	88	0	0	0	7	5	0	0	0	0	0	7	7	7	7	7	6	6	7	28	30	29	27	28	26	24	35	74	58	50	76	1	5	4	2	4	5	4	5	20	16	14	14	0	35	2	3
0	534	0	1	0	4	4	1	9	2	0	0	0	0	6	8	7	8	5	3	7	7	29	30	30	30	31	21	24	27	55	46	45	57	5	5	5	5	5	5	5	5	23	23	17	19	0	49	4	0
0	559	0	7	0	13	1	1	3	1	0	0	0	0	6	8	8	7	5	6	6	4	29	29	30	30	32	26	30	36	53	74	56	64	4	5	5	5	5	5	5	5	22	19	18	20	0	48	5	1
0	578	65	0	0		0	6	1		2	0	0		7	6	6		3	5	5		27	29	29		45	45	45		85	75	114		5	5	5		5	5	5		15	17	16		0	39	6	3
0	602	3	10	44	6	2	0	0	2	0	0	0	0	6	8	7	8	4	4	4	5	29	29	29	28	26	20	21	26	49	42	49	64	5	5	4	5	5	4	5	5	23	17	20	21	0	39	3	6
0	605	0	2		3	1	0	0	0	0	0	0	0	6	7	8	7	7	7	5	7	27	30	30	30	32	33	40	34	63	49	65	48	5	5	5	5	5	5	5	5	23	25	21	23	0	64	9	5
0	610	6	1	6	0	0	1	6	3	0	0	1	1	8	8	8	8	6	6	6	6	30	30	30	29	35	28	27	27	94	60	49	70	5	4	5	4	5	5	5	5	21	20	23	22	0	49	7	3
0	618	7	24	9	0	0	3	3	2	0	0	0	0	8	8	6	8	5	3	5	5	30	30	29	30	32	41	25	32	62	51	75	79		3	4	4		4	4	4	24	22	20	27	0	62	6	0
0	637		0	0		3	1	0	10	0	2	0	0	6	6	6	6	3	3	4	4	28	30	29	30	42	37	36	33	106	98	108	94	5	5	5	5	5	5	4	5	21	17	18	20	0	53	8	4
0	648	0	0	0	1	0	0	0	2	0	0	0	0	8	8	8	8	5	6	6	6	26	29	29	29	47	36	28	46	82	95	62	66	4	5	4	5	5	5	5	4	19	24	23	26	0	35	4	8
0	657	16	2	0	8	0	1	1	3	0	0	0	0	8	6	6	7	5	5	7	4	25	26	22	25	41	43	38	41	119	106	89	107	5	5	3	4	5	5	4	5	12	14	15	14	0	39	5	4
0	672	0	0	0	0	1	1	3	0	0	0	0	0	7	6	6	6	6	7	6	6	28	28	28	28	35	69	40	28	97	63	60	92	5	5	5	5	5	5	5	5	11	13	11	13	0	44	2	3
0	677	2	20	0	6	0	1	3	0	0	0	0	0	8	7	7	8	7	6	6	5	27	28	29	29	34	22	29	21	53	57	45	62	5	5	5	5	5	5	5	5	24	24	20	30	0	51	11	5
0	680	8	4	6	0	1	0	3	1	0	0	0	0	6	7	6	8	5	4	4	4	29	29	30	30	36	33	48	45	83	93	121	90	4	4	2	2	5	5	4	3	17	19	22	21	0	31	3	1
0	685	0	0	0	4	2	1	1	2	0	0	0	0	6	6	6	7	4	5	5	6	28	30	29	29	26	80	36	27	67	81	60	71	5	5	5	3	5	5	5	5	12	28	22	21	0	36	5	3
0	686	3	15	8	5	5	0	3	1	0	0	0	0	6	8	7	7	6	5	7	6	22	24	20	24	36	41	31	36	78	64	62	72	5	5	5	5	5	5	5	5	19	15	19	18	0	34	10	4
0	692	13	4	4		0	0	0		0	0	0		8	7			5	6			26	25			50	30			97	76			5	2			5	3			18	15				42	2	6
0	717	5	8	0	0	3	0	3	9	1	0	4	6	8	8	8	8	7	7	7	6	29	30	30	30	90	36	32	42	150	94	121	84	3	5	5	5	5	5	5	5	23	21	17	18	1	44	4	-2
0	726	3	0	3		5	4	0		0	0	0		8		7		4		3		29		29		28		28		89		159		5		5		5		4		27		22			45	9	7
0	768	1	3	0		1	4	0		0	0	0		8	6	7		3	4	3		27	29	29		45	35	39		100	85	101		5	2	5		5	5	5		14	14	15			46	7	7
0	779	0	0	1	1	2	1	1	4	0	1	4	4	7	5	6	7	4	4	5	4	24	27	23	25	32	23	32	35	61	55	79	91	4	4	5	3	2	5	5	3	7	9	12	11	1	22	1	3
0	818		0	0	8	0	0	2	0	0	0	0	0	5	6	6	6	4	4	4	5	21	25	29	29	55	71	35	42	180	177	126	227	4	4	5	5	5	5	5	5	15	16	18	15	0	40	4	-1
0	843	15	7	3		0	2	1	0	0	0	4	10	5	8	7	7	4	5	7	5	26	25	28	29	46	64	34	47	128	100	134	233	5	5	5	3	5	5	5	5	11	16	15	12	1	36	5	5
0	866	1	0	1	0	2	5	1	1	0	0	0	0	6	7	7	8	4	5	5	5	30	29	30	26	37	33	31	38	76	74	72	97	4	5	5	5	5	5	5	5	16	18	14	20	0	39	8	5
0	876	0				2				0				8				7				27				39				115				3				3				17					50	4	4
0	886	0	0	1	1	1	0	3	0	0	0	0	0	7	6	7	8	6	6	4	7	30	30	29	27	33	29	25	25	65	58	80	75	5	5	5	5	5	5	4	5	22	17	19	20	0	51	2	1
0	896	1	0	5	0	2	1	2	0	1	1	0	7	6	6	6	8	4	4	5	5	28	30	30	29	22	22	32	20	58	78	62	67	5	5	5	5	5	5	5	5	21	20	23	19	0	51	4	1
0	923	35	0	12	0	5	0	0	1	0	0	0	0	5	8	7	6	4	4	4	4	25	27	29	30	40	37	37	39	75	81	63	88	5	4	5	5	5	4	5	5	18	22	19	17	0	36	6	11
0	926		4	0	0	0	3	7	0	0	0	0	0	8	8	8	7	5	7	5	5	28	26	24	25	36	26	32	35	81	65	73	90	5	5	5	5	5	5	5	5	11	14	12	9	0	40	8	12
0	931	13	0	0		4	4	4	0	0	0	2	0	8	7	8	8	5	7	7	7	27	28	25	27	30	35	20	41	190	90	78	98	4	4	4	5	4	5	4	5	20	17	19	19	0	51	5	5
0	972	8	0	2	7	3	3	2	2	0	0	0	2	8	6	7	7	4	5	5	5	27	26	27	29	31	44	39	35	101	91	93	90	4	5	5	5	5	5	5	5	22	18	13	20	0	42	2	2
0	981	2	4	2	0	1	0	2		0	0	0	0	8	8	7	7	7	7	6	7	30	30	28	29	49	26	32	48	54	61	61	69	5	4	5	5	5	5	5	5	22	22	22	16	0	49	6	1
0	984	0	3	6	4	2	0	3	0	0	0	0	0	8	7	6	6	4	4	3	4	26	30	28	30	28	31	35	40	89	93	95	104	5	5	5	5	5	5	5	5	13	19	20	13	0	33	4	2
0	1002	0	0	2	0	0	3		1	0	0	3	0	8	8	5	8	6	7	7	5	29	29	28	29	26	19	21	29	52	62	39	34	5	5	5	5	5	5	5	5	22	23	16	20	0	41	8	7
0	1009	0	0	0		2	1	2		2	3	3		6	5	6		4	4	5		29	28	30		55	41	33		64	99	92		5	4	5		5	5	4		24	15	26		1	39	5	2
0	1013	2				8				0				7				4				18				102				201				4				5				12					34	4	4
0	1016	0	13	40	9	0	3	5	0	0	0	0	0	6	6	6	6	4	5	4	5	27	28	30	28	44	37	30	27	83	70	143	112	4	3	4	5	5	4	5	5	22	21	20	21	0	43	6	4
0	1035	6	22	0	0	1	1	2	2	0	0		0	6	5	5	5	5	4	5	5	30	30	30	30	37	47	55	94	139	213	179	186	3	4	5	5	5	5	5		26	22	26	20	0	41	7	2
0	1098	12	0	4	22	2	0	2	4	0	0	0	1	6	7	6	6	4	5	4	6	24	28	22	27	30	45	41	36	92	59	81	115	5	5	5	5	5	5	5	5	17	15	18	17	0	46	3	5
0	1169	2	0	5	0	0	1	0	1	0	0	0	0	8	7	8	8	5	5	4	6	20	23	21	18	29	32	31	27	46	57	46	55	5	4	5	5	5	5	5	5	19	19	22	18	1	39	4	6
0	1190	14	21	0	0	4	2	0	0	0	0	0	0	8	8	8		7	5	6		30	29	28		42	42	45		76	102	97		5	5	5		5	5	5		15	25	20		0	43	11	5
0	1200	9	0	2	2	1	1	1	1	0	1		1	7	7	8		6	4	5		30	29	30		30	49	36		60	82	81		5	5	4		5	5	5		16	17	23			24	8	8
0	1203	9	5	0	0	2	1	5	5	0	0	0	2	6	7	7		4	5	5		29	28	26		34	38	38		80	70	69		5	5	5		5	5	5		18	16	17		1	34	4	1
0	1206	0	0	3	8	1	2	2	2	0	0	0	0	6	7	5	7	3	2	4	4	30	28	29	30	26	23	37	21	75	52	129	56	4	5	5	5	5	5	5	5	18	20	22	22	0	41	5	4
0	1250	0	0	0	3	3	14	0	1	0	0	0	0	8	7	8		6	7	7		23	28	28		35	27	31		69	154	71		3	5	5		5	4	4		12	15	17		0	40	7	1
0	1276	3	8	0	1	3		1	2	0			0	6	5	6		5	4	4		29	29	30		29	37	30		92	75	85		5	5	5		5	5	5		14	11	11		0	29	4	4
0	1306	35				2				0				7				6				27				25				65				2				5				19					47	3	2
[truncated: 36 more columns]
