# Supplementary material for: Language dysfunction correlates with cognitive impairments in older adults without dementia mediated by amyloid pathology
Source: Front Neurol. 2023 May 17;14:1051382. doi: 10.3389/fneur.2023.1051382 (PMC10230042; doi:10.3389/fneur.2023.1051382)
Supplement: Supplementary file 8 [file Data_Sheet_2.XLSX]

## Sheet: Sheet1
RID	PTID	DX	RID	CSFNG	GAP_43	性别	年龄	教育	APGEN1	APGEN2	apoe4个数	MMSEbl	m06	m12	m18	m24	m36	m48	m60	m72	m84	m96	m108	m120	m132	m144	m156	m168	m180	conversion	time	outcome	CDRbl	m06	m12	m18	m24	m36	m48	m60	m72	m84	m96	m108	m120	m132	m144	m156	m168
38	067_S_0038	MCI	38	322.195		1	76	12	3	3	0	25	27	29																	12	0	0.5	0.5	0.5
41	007_S_0041	MCI	41	472.605		2	71	14	4	4	2	25	25	24	24	24	23	17												1	36	1	0.5	0.5	0.5	0.5	0.5	1	1
42	023_S_0042	MCI	42	105.717		1	73	18	3	3	0	30	28	24	21	22	23	23	23	17	24	22								1	36	1	0.5	0.5	0.5	0.5	0.5	1	1	1	1	1	2
45	067_S_0045	MCI	45	734.559		1	86	18	3	4	1	29	27	22																	12	0	0.5	0.5	0.5
51	099_S_0051	MCI	51	654.795		1	66	18	4	4	2	27	28	28	29	28	26			23	26	24	20	17						1	84	1	0.5	0.5	0.5	0.5	0.5	0.5			0.5	1	1	1	2
57	018_S_0057	MCI	57	364.266		1	77	20	3	4	1	27	25	22	23	20	14													1	24	1	0.5	0.5	0.5	0.5	1	2
77	067_S_0077	MCI	77			1	79	18	2	3	0	28	26	25	21	19	21													1	18	1	0.5	0.5	0.5	1	1	1
101	007_S_0101	MCI	101			1	73	18	4	4	2	27	29	27	28	28	25	26		25	24									1	72	1	0.5	0.5	0.5	0.5	0.5	0.5	0.5		1	1		1
103	018_S_0103	MCI	103	53.8107		1	87	18	3	4	1	24	18																	1	6	1	0.5	1
107	136_S_0107	MCI	107	458.623		2	60	19	3	3	0	28	28	30	29	30	28	29	28	29										0	96	0	0.5	0.5	0.5	0.5	0.5	0.5	0.5	0.5	0.5		0.5
111	099_S_0111	MCI	111	846.959		2	75	16	3	4	1	24	16	18																1	12	1	0.5	0.5	1
112	127_S_0112	MCI	112	243.301		1	70	18	2	4	1	30	29	28	28	29	29	30	30	29	30	27	29	25	19	20				1	120	1	0.5	0	0.5	0.5	0.5	0.5	0.5	0.5	0	0.5	0.5	0.5	1	2	2
126	023_S_0126	MCI	126	432.26		2	77	14	3	4	1	25	24	26	29	26	22	23	24	19	20	17	20	16						1	72	1	0.5	0.5	0.5	0.5	0.5	0.5	0.5	0.5	1	1	1	2	2
135	128_S_0135	MCI	135	380.838		2	82	18	3	3	0	29	29	30	28	30	29			30	30									1	48	1	0.5	0.5	0.5	0.5	0.5	0.5	1		1	2	2		1
150	037_S_0150	MCI	150	1154.48		1	73	12	3	3	0	27	29	29	28	28	27		29	25		23	24	22	16					0	108	1	0.5	0.5	0.5	0.5	0.5	0.5		0.5	0.5		0.5	1	1	1
158	137_S_0158	MCI	158	725.327		2	80	13	2	3	0	29	30	29	30	30	30														18	0	0.5	0.5	0.5	0	-1	-1
176	067_S_0176	MCI	176			1	74	19	3	4	1	28	27	27		25	27													0	12	0	0.5	0.5	0.5		0.5	0.5
188	128_S_0188	MCI	188	1401.6		1	86	16	3	4	1	27	29	30	30	28	29													0	36	0	0.5	0.5	0.5	0	0.5	0.5
214	032_S_0214	MCI	214	563.283		1	64	18	4	4	2	27	27	25	23	20	23	23	22	20	17	14		11						1	84	1	0.5	0.5	0.5	0.5	0.5	0.5	0.5	0.5	0.5	1	1		1	3
222	005_S_0222	MCI	222	272.131		1	85	18	3	3	0	25	25	23	24	26														1	12	1	0.5	0.5	1	1	1
231	021_S_0231	MCI	231	232.726		1	60	18	3	3	0	29	28	29	28	25	27													1	24	1	0.5	0.5	0.5	0.5	1	1
240	013_S_0240	MCI	240	330.89		1	88	16	3	3	0	28	26	28	24	27														1	24	1	0.5	0.5	0.5	0.5	1
243	067_S_0243	MCI	243	870.325		2	67	15	3	4	1	28	22	26																1	6	1	0.5	1	1		1
256	027_S_0256	MCI	256	242.793		1	69	20	4	4	2	27	22	21	20	21	16	15	16	12										1	24	1	0.5	0.5	0.5	0.5	1		2	2	2	3
269	098_S_0269	MCI	269	556.689		1	66	16	3	4	1	28	24	23	27	22	21	16	12											1	6	1	0.5	1	1	1	1	2	1	2
273	021_S_0273	MCI	273	70.5906		1	62	12	2	3	0	30	29	29	29	28	30													0	36	0	0.5	0.5	0.5	0.5	0.5	0.5
285	130_S_0285	MCI	285	564.75		1	65	10	3	4	1	28	29	30	30	29	28	30	28	29	27									1	84	1	0.5	0.5	0.5	0.5	0.5	0.5	0.5	0.5		1
288	098_S_0288	MCI	288	195.379		1	74	20	2	4	1	29																					0.5
291	099_S_0291	MCI	291	783.69		1	79	16	3	4	1	30	30	28	30	30	28			29										0	72	0	0.5	0	0.5	0.5	0	0			0
293	007_S_0293	MCI	293	649.387		1	87	12	3	4	1	25	21	25	24	24	26													1	36	1	0.5	0.5	0.5	0.5	0.5	1
294	031_S_0294	MCI	294	356.578		1	79	16	3	3	0	26	27	23	28	26	23	25	22	24	23									1	18	1	0.5	0.5	0.5	1	0.5	1	1	1	2	2
307	027_S_0307	MCI	307			1	78	19	3	3	0	28	27	30	29	29	30	29	30	29	27	26								0	96	0	0.5	0.5	0.5	0.5	0.5	0.5	0.5	0.5	0.5	0.5	0.5
314	041_S_0314	MCI	314	479.596		1	71	19	3	4	1	28	23	25	29	26	26	23												0	48	0	0.5	0.5	0.5	0	0.5	0.5	0.5
331	023_S_0331	MCI	331	1564.99		2	64	14	4	4	2	27	24	24	25	26	23	21	22	19	17	8	7							1	48	1	0.5	0.5	0.5	0.5	0.5	0.5	1	1	1	1	2	3
336	067_S_0336	MCI	336	441.328		1	75	17	3	4	1	24	21	21		26	23													0	12	0	0.5	0.5	0.5		0.5	0.5
344	007_S_0344	MCI	344	550.11		1	78	13	4	4	2	26	24	22	24	23	20	19												1	18	1	0.5	0.5	0.5	1	1	1	1
361	116_S_0361	MCI	361	492.921		1	74	17	3	4	1	29	26	29	25	29	26	25	25	22	15	15	14							1	60	1	0.5	0.5	0.5	0.5	0.5	0.5	0.5	1	1	1	2	2
362	011_S_0362	MCI	362	1430.12		2	70	16	3	4	1	24	25	24	23	24	20	20												1	48	1	0.5	0.5	0.5	0.5	0.5	0.5	1
376	023_S_0376	MCI	376	127.573		1	70	15	3	3	0	28	27	27	28	29	29	28	25											1	60	1	0.5	0.5	0.5	0.5	0.5	0.5	0.5	1
378	114_S_0378	MCI	378	1210.08		2	68	16	3	4	1	28	29	28	27	26	27			23	18	9								1	72	1	0.5	0.5	0.5	0.5	0.5	0.5			1	2	2
388	023_S_0388	MCI	388	365.953		1	70	15	4	4	2	25	23	27	25	26	20	11												1	36	1	0.5	0.5	0.5	0.5	0.5	1	2			3	3	3
390	123_S_0390	MCI	390	1144.52		1	80	16	3	4	1	30	29	29	27	23	26													0	36	0	0.5	0.5	0.5	0.5	0.5	0.5
394	127_S_0394	MCI	394	330.223		2	83	12	3	3	0	27	19	21	21	20	18													1	12	1	0.5	0.5	1	1	1	1
397	127_S_0397	MCI	397	1434.66		1	74	14	3	4	1	25	24																		6	0	0.5	0.5
401	068_S_0401	MCI	401	48.0597		1	63	17	3	4	1	24	28	28	25	29		29												0	48	0	0.5	0.5	0.5	0	0.5		0
407	041_S_0407	MCI	407	135.967		1	73	18	3	3	0	27																					0.5
409	131_S_0409	MCI	409	28.8302		1	78	12	3	4	1	28	26																		6	0	0.5	0.5
410	114_S_0410	MCI	410	617.409		2	61	16	3	4	1	29	30	30	30																18	0	0.5	0.5	0.5	0.5
417	027_S_0417	MCI	417	322.06		1	79	16	3	4	1	26	23	19																	12	0	0.5	0.5	0.5
422	010_S_0422	MCI	422	352.548		1	61	20	3	3	0	29	29	30	30	29	28													0	36	0	0.5	0.5	0.5	0.5	0.5	0
423	130_S_0423	MCI	423	396.635		1	79	20	3	4	1	29	27	27	23															1	6	1	0.5	1	1	1
429	136_S_0429	MCI	429	396.598		1	62	12	3	3	0	25	28	25	26	25	26													0	36	0	0.5	0.5	0.5	0.5	0.5	0.5
442	068_S_0442	MCI	442	213.792		1	74	16	3	4	1	29	30	27																	12	0	0.5	0.5	0.5
443	137_S_0443	MCI	443	365.699		1	62	18	3	3	0	28	27	29	30	30	30													0	36	0	0.5	0.5	0	0.5	0	0.5
445	073_S_0445	MCI	445	171.272		1	54	20	3	3	0	24																					0.5
446	041_S_0446	MCI	446	656.722		1	88	11	3	3	0	26	23	25																	12	0	0.5	0.5	0.5
448	005_S_0448	MCI	448	603.198		1	85	17	3	3	0	26	26	28	26	30	25	25		28	28	25	20							0	108	0	0.5	0.5	0.5	0.5	0.5	0.5	0.5		0.5	0.5	0.5	0.5
449	130_S_0449	MCI	449	711.719		2	66	14	4	4	2	29	29	27	29	29	27													0	36	0	0.5	0.5	0.5	0.5	0.5	0.5
464	057_S_0464	MCI	464	84.3345		1	82	16	3	3	0	29	29	28	28	30	29													0	36	0	0.5	0.5	0.5	0.5	0.5	0.5
476	068_S_0476	MCI	476	474.573		2	75	14	3	4	1	26	27	23	20	24														1	12	1	0.5	0.5	1	1	0.5
478	068_S_0478	MCI	478	211.508		1	55	16	3	3	0	29	29	30	30	28	27													0	36	0	0.5	0.5	0.5	0.5	0.5	0.5
481	137_S_0481	MCI	481	401.633		1	84	18	3	4	1	24	22	28	26	28	27													0	36	0	0.5	0.5	0.5	0.5	0.5	0.5
501	037_S_0501	MCI	501	727.713		1	77	13	3	3	0	30	29	30	29	29	27			28	28	25	22							0	72	1	0.5	0.5	0.5	0.5	0.5	0.5			1	0.5	0.5	1			1	1	1
505	130_S_0505	MCI	505	263.206		1	79	16	3	3	0	28	27	29	29	28	29	29		29	28	29								0	96	0	0.5	0.5	0.5	0.5	0.5	0.5	0.5		0.5	0.5	0.5
511	033_S_0511	MCI	511	654.113		1	57	14	3	3	0	25	25	25	25	23															24	0	0.5	0.5	0.5	0.5	0.5
514	033_S_0514	MCI	514			1	80	20	3	3	0	26	28	28	30	28	28	29	28											0	60	0	0.5	0.5	0.5	0.5	0.5	0.5	0.5	0.5
518	073_S_0518	MCI	518	807.139		1	68	20	4	4	2	29	27	29	29	27	23													1	6	1	0.5	1	0.5	0.5	1	1
531	094_S_0531	MCI	531	270.437		2	73	18	2	3	0	25	28	27	27																18	0	0.5	0.5	0.5	0.5
544	022_S_0544	MCI	544	42.4067		1	76	15	3	3	0	28	26	29	26	23															24	0	0.5	0.5	0.5	0.5	0.5
552	037_S_0552	MCI	552	753.322		2	59	19	3	4	1	27	26	27	24	24			7	2										1	60	1	0.5	0.5	0.5	0.5	0.5			3	3	2					3
566	037_S_0566	MCI	566	359.22		1	78	20	3	4	1	29	28	26	29	27	25		24	20	17	17	14							1	36	1	0.5	0.5	0.5	0.5	0.5	1		1	1	1	2	3
567	033_S_0567	MCI	567	131.227		1	73	16	3	4	1	28	25	25	24	23	20													1	6	1	0.5	1	1	1	1	2
579	136_S_0579	MCI	579	455.333		2	64	18	3	4	1	29	29	29	28	30															24	0	0.5	0.5	0.5	0.5	0
588	037_S_0588	MCI	588	715.566		1	63	14	4	4	2	25	24	24	22	19	18		13	11										1	60	1	0.5	0.5	0.5	0.5	0.5	0.5		1	1
598	041_S_0598	MCI	598	346.709		1	71	20	3	3	0	27	28	28	30	25															24	0	0.5	0.5	0.5	0.5	0.5
604	023_S_0604	MCI	604	293.16		1	86	14	3	3	0	25	23	26	25	20	24													1	24	1	0.5	0.5	0.5	0.5	1	1
607	067_S_0607	MCI	607	699.764		2	77	14	3	4	1	30	30	30	28	30	26													0	12	0	0.5	0.5	0.5	-1	0.5	0.5
625	023_S_0625	MCI	625	86.1359		1	75	6	3	3	0	24	22	17	17	22	15	14												1	6	1	0.5	1	0.5	1	1	2	2
626	021_S_0626	MCI	626	798.637		1	82	16	3	3	0	25	23	25	25	23	24	25	23	26	24	22	23		18	16				1	96	1	0.5	0.5	0.5	0.5	0.5	0.5	0.5	0.5	0.5	0.5	1	1		1	1
634	012_S_0634	MCI	634	803.388		1	81	20	3	3	0	26	26	29	28	26	30													0	36	0	0.5	0.5	0.5	0.5	0.5	0.5
638	133_S_0638	MCI	638	177.445		1	82	17	4	4	2	23	23	19	18	21	15													1	24	1	0.5	0.5	0.5	0.5	1	-1
644	027_S_0644	MCI	644	151.066		1	74	14	3	3	0	28	29	30	29	29	30	29	26	26										1	12	1	0.5	0.5	1	0.5	0.5	1	1	1	2
649	116_S_0649	MCI	649	605.767		1	86	20	2	4	1	26	25	24	27	26	19	22	20											1	24	1	0.5	0.5	0.5	0.5	1	1	2	2	2	2	2
658	014_S_0658	MCI	658	491.996		1	71	18	3	3	0	30	29	30	28	30	30	30	29	25		26								1	60	1	0.5	0.5	0.5	0.5	0.5	0.5	0.5	1	0.5		1
668	137_S_0668	MCI	668	127.646		1	71	12	3	3	0	27	29	28	29	28	30	30	29	26	29	29	27	30						0	120	0	0.5	0.5	0.5	0.5	0	0	0	0	0	0	0	0	0
671	052_S_0671	MCI	671	509.069		2	60	12	3	4	1	27	28	25	28	24	26		21	21	19	11	13							1	84	1	0.5	0.5	0.5	0.5	0.5	0.5		0.5	0.5	1	1	1
673	036_S_0673	MCI	673	708.317		1	77	16	4	4	2	28	29	27	26	28	26	25												0	72	0	0.5	0.5	0.5	0.5	0.5	0.5	0.5	0.5	0.5
697	141_S_0697	MCI	697	94.738		1	86	17	2	3	0	26		25	22	26	24		18											1	24	1	0.5		0.5	0.5	1	1		2
718	032_S_0718	MCI	718	799.693		2	79	18	3	3	0	27	28	30	27	28	25													0	36	0	0.5	0.5	0.5	0.5	0.5	0.5
722	137_S_0722	MCI	722	411.332		1	69	12	3	3	0	26	30	28	29	29	28	29	29	25	28	26								0	108	0	0.5	0.5	0	0	0	0	0	0	0	0	0.5	0.5
725	033_S_0725	MCI	725	109.983		1	80	20	3	4	1	28	30	26	26	24															24	0	0.5	0.5	0.5	0.5	0.5
729	002_S_0729	MCI	729	819.02		2	64	16	3	4	1	27	27	23	26	23	23	24	26	22	24									1	60	1	0.5	0.5	0.5	0.5	0.5	0.5	0.5	1	1	1
739	033_S_0739	MCI	739	486.166		1	82	15	3	4	1	26	27	25		22														1	6	1	0.5	1	0.5		1
746	073_S_0746	MCI	746	342.323		2	72	18	3	3	0	30	29	30	29	30	30		27	26	27	29	27							0	108	0	0.5	0.5	0.5	0.5	0.5	0.5		0.5	0.5	0.5	0.5	0.5
748	036_S_0748	MCI	748			1	78	16	3	4		26	25	22	25	22															24	0	0.5	0.5	0.5	0.5	0.5
750	022_S_0750	MCI	750	886.633		2	75	12	3	4	1	27	26	26	17	8														1	18	1	0.5	0.5	0.5	1	2
769	016_S_0769	MCI	769	47.1637		1	61	18	3	3	0	26	27	28	29	28	23													1	18	1	0.5	0.5	0.5	1	1	0.5
783	130_S_0783	MCI	783	267.081		2	78	18	3	3	0	29	29	29	29	29	26													0	36	0	0.5	0.5	0.5	0.5	0.5	0.5
792	133_S_0792	MCI	792	548.375		1	72	16	3	3	0	30	29	29	30	28	28													0	36	0	0.5	0.5	0.5	0.5	0.5	0.5
800	137_S_0800	MCI	800	350.115		1	73	12	4	4	2	29	28	28	29	30	29	27	30	25	25	26	26	24						0	120	0	0.5	0.5	0.5	0.5	0	0	0.5	0.5	0.5	0.5	0.5	0.5	0.5
821	031_S_0821	MCI	821	724.657		1	78	14	3	4	1	26	29	28	25																18	0	0.5	0.5	0.5	0.5
834	116_S_0834	MCI	834	625.606		1	63	13	3	4	1	26	22	26	22	23	15	10												1	12	1	0.5	0.5	1	1	1	1	2
835	027_S_0835	MCI	835	412.181		1	72	14	3	4	1	26	22	23	21	21	22	23	24	22										1	60	1	0.5	0.5	0.5	0.5	0.5	0.5	0.5	1	1		1	1
851	141_S_0851	MCI	851	394.86		2	71	12	3	4	1	25	20	24	22	24	21													0	36	0	0.5	0.5	0.5	0.5	0.5	0.5
855	023_S_0855	MCI	855	666.737		1	74	12	3	3	0	25	26	22	25																18	0	0.5	0.5	0.5	0.5
861	011_S_0861	MCI	861	391.799		1	86	16	4	4	2	24	27	26	25	20	17													1	18	1	0.5	0.5	0.5	1	1	2
880	099_S_0880	MCI	880	254.574		1	83	13	3	3	0	25	27	26																	12	0	0.5	0.5	0.5
892	100_S_0892	MCI	892	546.021		2	72	12	3	4	1	28	28	27	27	27	19													1	24	1	0.5	0.5	0.5	0.5	1	1		3	3
904	010_S_0904	MCI	904	429.998		1	83	16	3	3	0	24	28	24	26	25															24	0	0.5	0.5	0.5	0.5	0.5
906	033_S_0906	MCI	906	615.247		2	64	12	3	4	1	25	25	25	23	24	24	23	19	13	8									1	24	1	0.5	0.5	0.5	0.5	1	1	2	2	2	3		3	3
908	003_S_0908	MCI	908	192.279		2	62	16	2	3	0	29	26	28	29	29	28	30	27	27	28	29	28	30	28	29	30			0	156	0	0.5	0.5	0.5	0.5	0.5	0.5	0.5	0.5	0.5	0.5	0.5	0.5	0.5	0.5	0.5	0.5
913	133_S_0913	MCI	913	391.818		2	55	15	3	3	0	26	24	21	22															1	18	1	0.5	0.5	0.5	1
915	141_S_0915	MCI	915	215.242		2	79	14	3	4	1	26	27	26	28	22			19	18	16									1	12	1	0.5	0.5	1	1	1			1	3	2
921	094_S_0921	MCI	921	948.299		1	70	19	3	4	1	26	26	26	26	26	26													0	36	0	0.5	0.5	0.5	0.5	0.5	0.5
924	022_S_0924	MCI	924	529.712		1	68	12	3	4	1	25	23																		6	0	0.5	0.5
925	127_S_0925	MCI	925	13.3919		1	73	12	3	3	0	29	27	28	29	24	24	26	27	27	27	27	28	24						0	120	1	0.5	0.5	0.5	0.5	0.5	0.5	0.5	0.5	0.5	0.5	0.5	0.5	1	1	3
930	100_S_0930	MCI	930	317.314		1	74	16	3	4	1	25	27	25	26	21														1	18	1	0.5	0.5	0.5	1	1
932	012_S_0932	MCI	932	352.318		1	74	16	3	3	0	27	28	25	25	22															24	0	0.5	0.5	0.5	0.5	0.5
950	109_S_0950	MCI	950	181.825		1	72	17	3	3	0	26	30	25	27	24	26														24	0	0.5	0.5	0.5	0.5	0.5	-1
954	002_S_0954	MCI	954	819.598		2	68	14	3	4	1	25	24	26	27	21														1	18	1	0.5	0.5	0.5	1	1
957	057_S_0957	MCI	957	377.531		1	73	9	3	4	1	26	27																		6	0	0.5	0.5
973	137_S_0973	MCI	973	248.931		1	75	20	3	3	0	28	25	29	26	27	23	21												0	36	0	0.5	0.5	0.5	0.5	0.5	0.5	-1
978	032_S_0978	MCI	978	846.669		1	72	12	3	4	1	29	26	29	28	24	27	22	22	20										1	48	1	0.5	0.5	0.5	0.5	0.5	0.5	1	1	1
994	137_S_0994	MCI	994	988.114		2	54	18	3	4	1	27	26	25	26	28	25	25	23	19	22	16								1	48	1	0.5	0.5	0.5	0.5		0.5	1	1	1	1	1
1010	041_S_1010	MCI	1010	603.327		1	73	20	3	4	1	26	28	27	23	21	11	13												1	18	1	0.5	0.5	0.5	1	0.5	2	1
1033	012_S_1033	MCI	1033	420.828		2	72	18	3	4	1	28	27	25																	12	0	0.5	0.5	0.5
1034	099_S_1034	MCI	1034	109.719		1	74	18	2	3	0	26	28	26	27	26	28	27	22											0	60	0	0.5	0	0	0.5	0	0.5	0.5	0.5
1043	128_S_1043	MCI	1043	173.128		1	67	16	3	3	0	25	29	25	27		25		23												60	0	0.5	0.5	0.5	0.5		0.5		0.5
1045	027_S_1045	MCI	1045	569.951		2	81	14	3	3	0	26	28	30	29	25	29	29	29	28	25	25	25							1	24	1	0.5	0.5	0.5	0.5	1	0.5	0.5	0.5	0.5	0.5	0.5	0.5
1046	023_S_1046	MCI	1046	233.681		1	70	20	3	4	1	25	29	27	27	27	28	25	25											0	96	0	0.5	0.5	0.5	0.5	0.5	0.5	0.5	0.5		0.5	0.5
1051	141_S_1051	MCI	1051	212		2	74	16	3	3	0	26	22																	1	6	1	0.5	1
1054	052_S_1054	MCI	1054	335.541		1	69	10	3	4	1	30	27	24	23	24														1	12	1	0.5	0.5	1	1	1
1073	029_S_1073	MCI	1073	904.772		2	64	18	3	4	1	27	26	27	25	24	21													0	36	0	0.5	0.5	0.5	0.5	0.5	0.5
1075	068_S_1075	MCI	1075			1	66	18	3	4	1	25	28	28	29	29														0	24	0	0.5	0.5	0.5	0	0.5
1077	126_S_1077	MCI	1077	468.945		1	82	15	3	3	0	29	29	28	28	27	28	29												1	12	1	0.5	0.5	1	0.5	0.5	0.5	0.5
1088	128_S_1088	MCI	1088	129.822		1	87	18	3	3	0	24	21	25																1	12	1	0.5	0.5	1			2		2	2
1097	022_S_1097	MCI	1097	578.532		1	72	18	3	3	0	25	20	23	26	24	23	21	20	16										0	72	0	0.5	0.5	0.5	0.5	0.5	0.5	0.5	0.5	0.5
1117	016_S_1117	MCI	1117	488.602		2	68	18	3	3	0	26	25	25	24	26	19	17	18		11									1	48	1	0.5	0.5	0.5	0.5	0.5	0.5	1	1		2
1120	013_S_1120	MCI	1120	128.153		2	76	20	3	3	0	29	24	23	24	22															24	0	0.5	0.5	0.5	0.5	0.5
1126	023_S_1126	MCI	1126	415.759		1	79	18	3	3	0	26	25	23	25	28														1	24	1	0.5	0.5	0.5	0.5	1
1140	127_S_1140	MCI	1140	392.522		1	83	18	3	3	0	25	27	28	27	27	27													0	36	0	0.5	0.5	0.5	0.5	0.5	0.5
1148	128_S_1148	MCI	1148	1158.08		2	68	14	4	4	2	25	24	24		20														1	24	1	0.5	0.5	0.5		1			2
1168	052_S_1168	MCI	1168	338.248		2	80	16	3	3	0	29	30	29	28	29															24	0	0.5	0.5	0.5	0.5	0.5
1187	126_S_1187	MCI	1187	433.392		1	75	12	3	4	1	28	26	27	27	29	29	27	30	26	26	27	25							0	108	0	0.5	0.5	0.5	0.5	0.5	0.5	0	0.5	0.5	0.5	0.5	0.5
1210	127_S_1210	MCI	1210	898.939		1	73	17	3	3	0	30																					0.5
1213	027_S_1213	MCI	1213	438.242		2	73	16	3	4	1	27	22	23	20	18														1	12	1	0.5	0.5	1	1	2
1217	057_S_1217	MCI	1217	602.053		2	66	16	4	4	2	29	30	27	26	27	30													1	36	1	0.5	0.5	0.5	0.5	0.5	1
1224	005_S_1224	MCI	1224	345.445		1	80	16	3	3	0	26	30	24	29	28	26													0	36	0	0.5	0.5	0.5	0.5	0.5	0.5
1225	037_S_1225	MCI	1225	626.263		1	75	20	3	3	0	28	25	28	27															1	18	1	0.5	0.5	0.5	1
1227	136_S_1227	MCI	1227	379.533		2	63	12	3	3	0	29	28	30	29	29	30													0	36	0	0.5	0.5	0.5	0.5	0.5	0.5
1260	041_S_1260	MCI	1260	207.888		1	70	16	3	3	0	28	26	28	27	26	26	29												0	48	0	0.5	0.5	0.5	0.5	0.5	0.5	0
1265	057_S_1265	MCI	1265	708.1		2	81	8	3	4	1	26	29	29	28	27	27													0	36	0	0.5	0.5	0.5	0.5	0.5	0.5
1268	002_S_1268	MCI	1268	207.299		1	81	20	3	4	1	28	29	29	29	30	29	27	28	25										0	72	0	0.5	0	0.5	0.5	0.5	0.5	0.5	0.5	0.5
1269	057_S_1269	MCI	1269	794.4		1	72	20	2	3	0	27	28	28	27	29	28	29	29	24										0	72	0	0.5	0.5	0.5	0.5	0.5	0.5	0.5	0.5	0.5
1292	012_S_1292	MCI	1292	902.805		1	75	16	3	3	0	26	21	21	15															1	18	1	0.5	0.5	0.5	1
1293	094_S_1293	MCI	1293	368.931		1	75	16	4	4	2	25	30	28	26	23															24	0	0.5	0.5	0.5	0.5	0.5
1294	062_S_1294	MCI	1294	643.889		1	78	10	3	4	1	28	26																		6	0	0.5	0.5
1295	941_S_1295	MCI	1295	674.96		1	75	16	3	4	1	28	25	24	25		-1														18	0	0.5	0.5	0.5	0.5		-1
1309	033_S_1309	MCI	1309	495.891		2	68	16	4	4	2	27	28	29	28	26															24	0	0.5	0.5	0.5	0.5	0.5
1321	012_S_1321	MCI	1321	14.3355		1	82	20	3	3	0	28	28	28	29	29															24	0	0.5	0.5	0.5	0.5	0.5
1330	094_S_1330	MCI	1330	887.468		1	60	12	2	4	1	29	27	26	26	28															24	0	0.5	0.5	0.5	0.5	0.5
1351	022_S_1351	MCI	1351	1396.11		2	70	12	4	4	2	30	28	27	28	29	25	22	18											1	36	1	0.5	0.5	0.5	0.5	0.5	1	1	2
1352	052_S_1352	MCI	1352	515.841		1	84	16	3	3	0	30	28	29	30	28	29	30	29	29	25	30	25		27					0	132	0	0.5	0.5	0.5	0.5	0.5	0	0	0	0	0	0	0		0.5
1394	022_S_1394	MCI	1394	305.295		1	75	18	3	4	1	27	27	20	19	24	11	7												1	12	1	0.5	0.5	1	1	1	1	2	2
1398	094_S_1398	MCI	1398	176.321		2	76	16	3	4	1	24	20	22	15															1	18	1	0.5	0.5	0.5	1
1414	137_S_1414	MCI	1414			1	72	18	3	4	1	27	28	28	30	28	27	27	27	28	30	26								0	96	0	0.5	0.5	0.5	0.5	0.5	0.5	0.5	0.5	0.5	0.5	0.5
1419	127_S_1419	MCI	1419	230.544		1	76	17	3	4	1	28	28	29	26	29	29	29												1	72	1	0.5	0.5	0.5	0.5	0.5	0.5	0.5	0.5	2
1421	037_S_1421	MCI	1421	569.735		2	72	12	3	4	1	29	28	28	27		26														36	0	0.5	0.5	0.5	0.5		0.5
1423	041_S_1423	MCI	1423	672.4		1	67	19	3	4	1	29	28	26																	12	0	0.5	0.5	0.5
[truncated: 251 more columns]
